# Supplementary material for: Complete chloroplast genomes of three important species, Abelmoschus moschatus, A. manihot and A. sagittifolius: Genome structures, mutational hotspots, comparative and phylogenetic analysis in Malvaceae
Source: PLoS One. 2020 Nov 25;15(11):e0242591. doi: 10.1371/journal.pone.0242591 (PMC7688171; doi:10.1371/journal.pone.0242591)
Supplement: S3 Table — (XLSX) [file pone.0242591.s004.xlsx]

## Sheet: A. moschatus
S3 Table. RNA editing sites in A. moschatus, A. manihot, A. sagittifolius and A. esculentus.
A. moschatus
Gene	Nucleotide position	Amino acids position	Amino acids and codon conversion	Score
accD	806	269	TCG (S) => TTG (L)	0.8
	1415	472	CCT (P) => CTT (L)	1
atpA	914	305	TCA (S) => TTA (L)	1
	1148	383	TCA (S) => TTA (L)	1
atpB	403	135	CCC (P) => TCC (S)	0.86
atpF	92	31	CCA (P) => CTA (L)	0.86
atpI	629	210	TCA (S) => TTA (L)	1
ccsA	407	136	GCG (A) => GTG (V)	1
clpP	559	187	CAT (H) => TAT (Y)	1
matK	457	153	CAT (H) => TAT (Y)	1
	634	212	CAT (H) => TAT (Y)	1
	638	213	GCA (A) => GTA (V)	1
	1237	413	CAC (H) => TAC (Y)	1
ndhA	566	189	TCA (S) => TTA (L)	1
ndhB	149	50	TCA (S) => TTA (L)	1
	467	156	CCA (P) => CTA (L)	1
	542	181	ACG (T) => ATG (M)	1
	586	196	CAT (H) => TAT (Y)	1
	611	204	TCA (S) => TTA (L)	0.8
	737	246	CCA (P) => CTA (L)	1
	746	249	TCT (S) => TTT (F)	1
	830	277	TCG (S) => TTG (L)	1
	836	279	TCA (S) => TTA (L)	1
	1255	419	CAT (H) => TAT (Y)	1
	1481	494	CCA (P) => CTA (L)	1
ndhD	275	92	TCA (S) => TTA (L)	1
	566	189	TCG (S) => TTG (L)	1
	770	257	TCA (S) => TTA (L)	1
	1190	397	TCA (S) => TTA (L)	0.8
	1202	401	TCA (S) => TTA (L)	0.8
ndhF	290	97	TCA (S) => TTA (L)	1
	1172	391	GCA (A) => GTA (V)	0.8
	1549	517	CTT (L) => TTT (F)	1
	1826	609	ACA (T) => ATA (I)	0.8
ndhG	166	56	CAT (H) => TAT (Y)	0.8
	314	105	ACA (T) => ATA (I)	0.8
petB	418	140	CGG (R) => TGG (W)	1
psaI	83	28	TCT (S) => TTT (F)	0.86
psbF	77	26	TCT (S) => TTT (F)	1
rpl20	293	98	TCA (S) => TTA (L)	0.86
rpoA	329	110	GCC (A) => GTC (V)	0.86
	830	277	TCA (S) => TTA (L)	1
rpoB	338	113	TCT (S) => TTT (F)	1
	551	184	TCA (S) => TTA (L)	1
	1877	626	GCT (A) => GTT (V)	0.86
	2426	809	TCA (S) => TTA (L)	0.86
rpoC1	41	14	TCA (S) => TTA (L)	1
	1261	421	CCA (P) => TCA (S)	0.86
rpoC2	2305	769	CGG (R) => TGG (W)	1
	3173	1058	CCC (P) => CTC (L)	0.86
rps2	248	83	TCG (S) => TTG (L)	1
	325	109	CCC (P) => TCC (S)	1
rps8	217	73	CAT (H) => TAT (Y)	1
rps14	80	27	TCA (S) => TTA (L)	1
	149	50	TCA (S) => TTA (L)	1

## Sheet: A. manihot
S3 Table. RNA editing sites in A. moschatus, A. manihot, A. sagittifolius and A. esculentus.
A. manihot
Gene	Nucleotide position	Amino acids position	Amino acids and codon conversion	Score
accD	806	269	TCG (S) => TTG (L)	0.8
	1415	472	CCT (P) => CTT (L)	1
atpA	914	305	TCA (S) => TTA (L)	1
	1148	383	TCA (S) => TTA (L)	1
atpB	403	135	CCC (P) => TCC (S)	0.86
atpF	92	31	CCA (P) => CTA (L)	0.86
atpI	629	210	TCA (S) => TTA (L)	1
ccsA	407	136	GCG (A) => GTG (V)	1
clpP	559	187	CAT (H) => TAT (Y)	1
matK	196	66	CAT (H) => TAT (Y)	0.86
	457	153	CAT (H) => TAT (Y)	1
	634	212	CAT (H) => TAT (Y)	1
	638	213	GCA (A) => GTA (V)	1
	1237	413	CAC (H) => TAC (Y)	1
ndhA	566	189	TCA (S) => TTA (L)	1
ndhB	149	50	TCA (S) => TTA (L)	1
	467	156	CCA (P) => CTA (L)	1
	542	181	ACG (T) => ATG (M)	1
	586	196	CAT (H) => TAT (Y)	1
	611	204	TCA (S) => TTA (L)	0.8
	737	246	CCA (P) => CTA (L)	1
	746	249	TCT (S) => TTT (F)	1
	830	277	TCG (S) => TTG (L)	1
	836	279	TCA (S) => TTA (L)	1
	1255	419	CAT (H) => TAT (Y)	1
	1481	494	CCA (P) => CTA (L)	1
ndhD	275	92	TCA (S) => TTA (L)	1
	566	189	TCG (S) => TTG (L)	1
	770	257	TCA (S) => TTA (L)	1
	1190	397	TCA (S) => TTA (L)	0.8
	1202	401	TCA (S) => TTA (L)	0.8
ndhF	290	97	TCA (S) => TTA (L)	1
	1172	391	GCA (A) => GTA (V)	0.8
	1549	517	CTT (L) => TTT (F)	1
	1826	609	ACA (T) => ATA (I)	0.8
ndhG	166	56	CAT (H) => TAT (Y)	0.8
	314	105	ACA (T) => ATA (I)	0.8
petB	418	140	CGG (R) => TGG (W)	1
psaI	83	28	TCT (S) => TTT (F)	0.86
psbF	77	26	TCT (S) => TTT (F)	1
rpl20	293	98	TCA (S) => TTA (L)	0.86
rpoA	329	110	GCC (A) => GTC (V)	0.86
	830	277	TCA (S) => TTA (L)	1
rpoB	338	113	TCT (S) => TTT (F)	1
	551	184	TCA (S) => TTA (L)	1
	1877	626	GCT (A) => GTT (V)	0.86
	2426	809	TCA (S) => TTA (L)	0.86
rpoC1	41	14	TCA (S) => TTA (L)	1
	1261	421	CCA (P) => TCA (S)	0.86
rpoC2	2299	767	CGG (R) => TGG (W)	1
	3167	1056	CCC (P) => CTC (L)	0.86
rps2	248	83	TCG (S) => TTG (L)	1
	325	109	CCC (P) => TCC (S)	1
rps8	217	73	CAT (H) => TAT (Y)	1
rps14	80	27	TCA (S) => TTA (L)	1
	149	50	TCA (S) => TTA (L)	1

## Sheet: A. sagittifolius
S3 Table. RNA editing sites in A. moschatus, A. manihot, A. sagittifolius and A. esculentus.
A. sagittifolius
Gene	Nucleotide position	Amino acids position	Amino acids and codon conversion	Score
accD	806	269	TCG (S) => TTG (L)	0.8
	1415	472	CCT (P) => CTT (L)	1
atpA	914	305	TCA (S) => TTA (L)	1
	1148	383	TCA (S) => TTA (L)	1
atpB	403	135	CCC (P) => TCC (S)	0.86
atpF	92	31	CCA (P) => CTA (L)	0.86
atpI	629	210	TCA (S) => TTA (L)	1
ccsA	407	136	GCG (A) => GTG (V)	1
clpP	559	187	CAT (H) => TAT (Y)	1
matK	457	153	CAT (H) => TAT (Y)	1
	634	212	CAT (H) => TAT (Y)	1
	638	213	GCA (A) => GTA (V)	1
	1237	413	CAC (H) => TAC (Y)	1
ndhA	566	189	TCA (S) => TTA (L)	1
ndhB	149	50	TCA (S) => TTA (L)	1
	467	156	CCA (P) => CTA (L)	1
	542	181	ACG (T) => ATG (M)	1
	586	196	CAT (H) => TAT (Y)	1
	611	204	TCA (S) => TTA (L)	0.8
	737	246	CCA (P) => CTA (L)	1
	746	249	TCT (S) => TTT (F)	1
	830	277	TCG (S) => TTG (L)	1
	836	279	TCA (S) => TTA (L)	1
	1255	419	CAT (H) => TAT (Y)	1
	1481	494	CCA (P) => CTA (L)	1
ndhD	275	92	TCA (S) => TTA (L)	1
	566	189	TCG (S) => TTG (L)	1
	770	257	TCA (S) => TTA (L)	1
	1190	397	TCA (S) => TTA (L)	0.8
	1202	401	TCA (S) => TTA (L)	0.8
ndhF	290	97	TCA (S) => TTA (L)	1
	1172	391	GCA (A) => GTA (V)	0.8
	1549	517	CTT (L) => TTT (F)	1
	1826	609	ACA (T) => ATA (I)	0.8
ndhG	166	56	CAT (H) => TAT (Y)	0.8
	314	105	ACA (T) => ATA (I)	0.8
petB	418	140	CGG (R) => TGG (W)	1
psaI	83	28	TCT (S) => TTT (F)	0.86
psbF	77	26	TCT (S) => TTT (F)	1
rpl20	293	98	TCA (S) => TTA (L)	0.86
rpoA	329	110	GCC (A) => GTC (V)	0.86
	830	277	TCA (S) => TTA (L)	1
rpoB	338	113	TCT (S) => TTT (F)	1
	551	184	TCA (S) => TTA (L)	1
	1877	626	GCT (A) => GTT (V)	0.86
	2426	809	TCA (S) => TTA (L)	0.86
rpoC1	41	14	TCA (S) => TTA (L)	1
	1261	421	CCA (P) => TCA (S)	0.86
rpoC2	2305	769	CGG (R) => TGG (W)	1
	3173	1058	CCC (P) => CTC (L)	0.86
rps2	248	83	TCG (S) => TTG (L)	1
	325	109	CCC (P) => TCC (S)	1
rps8	217	73	CAT (H) => TAT (Y)	1
rps14	80	27	TCA (S) => TTA (L)	1
	149	50	TCA (S) => TTA (L)	1

## Sheet: A. esculentus
S3 Table. RNA editing sites in A. moschatus, A. manihot, A. sagittifolius and A. esculentus.
A. esculentus
Gene	Nucleotide position	Amino acids position	Amino acids and codon conversion	Score
accD	806	269	TCG (S) => TTG (L)	0.8
	1415	472	CCT (P) => CTT (L)	1
atpA	914	305	TCA (S) => TTA (L)	1
	1148	383	TCA (S) => TTA (L)	1
atpB	403	135	CCC (P) => TCC (S)	0.86
atpF	92	31	CCA (P) => CTA (L)	0.86
atpI	629	210	TCA (S) => TTA (L)	1
ccsA	407	136	GCG (A) => GTG (V)	1
matK	457	153	CAT (H) => TAT (Y)	1
	634	212	CAT (H) => TAT (Y)	1
	638	213	GCA (A) => GTA (V)	1
	1237	413	CAC (H) => TAC (Y)	1
ndhA	1685	562	TCA (S) => TTA (L)	1
ndhB	149	50	TCA (S) => TTA (L)	1
	467	156	CCA (P) => CTA (L)	1
	542	181	ACG (T) => ATG (M)	1
	586	196	CAT (H) => TAT (Y)	1
	611	204	TCA (S) => TTA (L)	0.8
	737	246	CCA (P) => CTA (L)	1
	746	249	TCT (S) => TTT (F)	1
	967	323	CAT (H) => TAT (Y)	1
	1240	414	CAC (H) => TAC (Y)	1
	1444	482	CTC (L) => TTC (F)	1
	2060	687	ACC (T) => ATC (I)	1
	2119	707	CCA (P) => TCA (S)	1
ndhD	2	1	ACG (T) => ATG (M)	1
	47	16	TCT (S) => TTT (F)	0.8
	383	128	TCA (S) => TTA (L)	1
	674	225	TCG (S) => TTG (L)	1
	878	293	TCA (S) => TTA (L)	1
	1298	433	TCA (S) => TTA (L)	0.8
	1310	437	TCA (S) => TTA (L)	0.8
ndhF	290	97	TCA (S) => TTA (L)	1
	1172	391	GCA (A) => GTA (V)	0.8
	1549	517	CTT (L) => TTT (F)	1
	1826	609	ACA (T) => ATA (I)	0.8
ndhG	166	56	CAT (H) => TAT (Y)	0.8
	314	105	ACA (T) => ATA (I)	0.8
petB	914	305	ACA (T) => ATA (I)	1
	1171	391	CTT (L) => TTT (F)	1
	1207	403	CAT (H) => TAT (Y)	1
	1280	427	GCG (A) => GTG (V)	0.86
	1364	455	CCC (P) => CTC (L)	1
psaI	83	28	TCT (S) => TTT (F)	0.86
psbF	77	26	TCT (S) => TTT (F)	1
rpl20	293	98	TCA (S) => TTA (L)	0.86
rpoA	329	110	GCC (A) => GTC (V)	0.86
	830	277	TCA (S) => TTA (L)	1
rpoB	338	113	TCT (S) => TTT (F)	1
	551	184	TCA (S) => TTA (L)	1
	1877	626	GCT (A) => GTT (V)	0.86
	2426	809	TCA (S) => TTA (L)	0.86
rpoC1	41	14	TCA (S) => TTA (L)	1
	2041	681	CCA (P) => TCA (S)	0.86
rpoC2	2299	767	CGG (R) => TGG (W)	1
	3167	1056	CCC (P) => CTC (L)	0.86
rps2	248	83	TCG (S) => TTG (L)	1
	325	109	CCC (P) => TCC (S)	1
rps8	217	73	CAT (H) => TAT (Y)	1
rps14	80	27	TCA (S) => TTA (L)	1
	149	50	TCA (S) => TTA (L)	1
ycf3	1625	542	TCA (S) => TTA (L)	1
