# Supplementary material for: Complete chloroplast genomes of three important species, Abelmoschus moschatus, A. manihot and A. sagittifolius: Genome structures, mutational hotspots, comparative and phylogenetic analysis in Malvaceae
Source: PLoS One. 2020 Nov 25;15(11):e0242591. doi: 10.1371/journal.pone.0242591 (PMC7688171; doi:10.1371/journal.pone.0242591)
Supplement: S4 Table — (XLSX) [file pone.0242591.s005.xlsx]

## Sheet: SSR
S4 Table. Details of SSRs in A. moschatus, A. manihot, A. sagittifolius and A. esculentus.
A. moschatus	3	4	5	6	7	8	9	10	11	12	13	14	15	16	17	18	total
A						36	27	10	6	4	1		1				85
T						52	32	21	14	5	1			2			127
C						2	1										3
G						1	1										2
AT			10	2	3		2										17
TA			7	1	2												10
TC			1														1
AAC	2																2
AAG	3																3
AAT	7	2	1														10
ACC	1																1
AGA	2																2
AGC	1																1
ATA	6	1															7
ATC	1																1
ATG	1																1
ATT	6			1													7
CAA	2																2
CAG	1																1
CTG	1																1
CTT	4																4
GAA	5																5
GAT	1																1
GCA	2																2
GCT	1																1
GGT	1																1
GTA	1																1
TAA	4	1															5
TAC	1																1
TAG	1																1
TAT	9																9
TCT	1																1
TGC	1																1
TTA	8	1															9
TTC	7																7
TTG	3																3
AATA	2																2
AATT	1																1
AGTT	1																1
ATCT	1																1
ATTG	1																1
CATT	1																1
TAAG	1																1
TATT	1																1
TTAT	1																1
TTGA	1																1
TTTA	1																1
TTTG	1																1
TGAAA	1																1
Total																	350
A. manihot	3	4	5	6	7	8	9	10	11	12	13	14	15	16	17	18	total
A						29	31	12	6	3	3						84
T						52	36	14	12	5	2	1	0	1		1	124
C						3	1										4
G						1	1										2
AT			9	2	3		1		1								16
TA			7		1	1											9
TC			1														1
AAC	2																2
AAG	3																3
AAT	7	3															10
ACC	1																1
AGA	2																2
AGC	1																1
ATA	8	1															9
ATC	1																1
ATG	1																1
ATT	6																6
CAA	2																2
CAG	1																1
CTG	1																1
CTT	4																4
GAA	5																5
GAT	1																1
GCA	2																2
GCT	1																1
GGT	1																1
GTA	1																1
TAA	4	1															5
TAC	1																1
TAG	1																1
TAT	8																8
TCT	1																1
TGC	1																1
TTA	12	1															13
TTC	7																7
TTG	3																3
AATA	2																2
AATT	1																1
AGTT	1																1
ATCT	1	1															2
CATT	1																1
TAAG	1																1
TATT	1																1
TTAT	1																1
TTGA	1																1
TTTA	2																2
TTTG	1																1
TGAAA	1																1
TTTAT	1																1
Total																	351
A. sagittifolius	3	4	5	6	7	8	9	10	11	12	13	14	15	16	17	18	total
A						33	27	11	3	5	2	2			1		84
T						52	31	20	14	5	2	1	1				126
C						1	2										3
G						1	1										2
AT			10	3	1	0	1		2								17
TA			6		3												9
TC			1														1
AAC	2																2
AAG	3																3
AAT	7	2	1														10
ACC	1																1
AGA	2																2
AGC	1																1
ATA	6	1															7
ATC	1																1
ATG	1																1
ATT	6	1															7
CAA	2																2
CAG	1																1
CTG	1																1
CTT	4																4
GAA	5																5
GAT	1																1
GCA	2																2
GCT	1																1
GGT	1																1
GTA	1																1
TAA	4	1															5
TAC	1																1
TAG	1																1
TAT	8	1															9
TCT	1																1
TGC	1																1
TTA	8	1															9
TTC	7																7
TTG	3																3
AATA	2																2
AATT	1																1
AGTT	1																1
ATCT	1																1
ATTG	1																1
CATT	1																1
TAAG	1																1
TATT	2																2
TTAT	1																1
TTGA	1																1
TTTA	1																1
TTTG	1																1
AATTA	1																1
TGAAA	1																1
CAATAT	1																1
Total																	350
A. esculentus	3	4	5	6	7	8	9	10	11	12	13	14	15	16	17	18	total
A						28	31	10	7	4	1	1					82
T						52	38	21	12	3	3	1					130
C						2	1										3
G						1	1										2
AT			10	2	2	2											16
TA			5	2	1												8
TC			1														1
AAC	2																2
AAG	3																3
AAT	9	2															11
ACC	1																1
AGA	2																2
AGC	1																1
ATA	6	1															7
ATC	1																1
ATG	1																1
ATT	5																5
CAA	2																2
CAG	1																1
CTG	1																1
CTT	4																4
GAA	5																5
GAT	1																1
GCA	2																2
GCT	1																1
GGT	1																1
GTA	1																1
TAA	4	1															5
TAC	1																1
TAG	1																1
TAT	8																8
TCT	1																1
TGC	1																1
TTA	6	1															7
TTC	7																7
TTG	3																3
AATA	2																2
AATT	1																1
AGTT	1																1
ATCT	1																1
CATT	1																1
TAAG	1																1
TATT	1																1
TTAT	1																1
TTGA	1																1
TGAAA	1																1
TTCCT	1																1
TTTAT	1																1
ATTATA	1																1
CTAAAT	1																1
Total																	344
