# Supplementary material for: Complete chloroplast genomes of three important species, Abelmoschus moschatus, A. manihot and A. sagittifolius: Genome structures, mutational hotspots, comparative and phylogenetic analysis in Malvaceae
Source: PLoS One. 2020 Nov 25;15(11):e0242591. doi: 10.1371/journal.pone.0242591 (PMC7688171; doi:10.1371/journal.pone.0242591)
Supplement: S5 Table — (XLSX) [file pone.0242591.s006.xlsx]

## Sheet: A. moschatus
S5 Table. Details of repeat sequences in A. moschatus, A. manihot, A. sagittifolius and A. esculentus.
Repeat sequences in A. moschatus
ID	Repeat StartI	Type	Size(bp)	Repeat StartII	Gene	Region
1	88243	P	28128	135302	-	IRb;IRa
2	105235	F	53	105279	IGS	IRb
3	105235	P	53	146341	IGS	IRb;IRa
4	105279	P	53	146385	IGS	IRb;IRa
5	146341	F	53	146385	IGS	IRa
6	41632	F	52	43856	psaB;psaA	LSC
7	79684	P	46	79684	IGS	LSC
8	59343	F	43	59385	IGS	LSC
9	113929	P	43	113929	IGS	IRb
10	113929	F	43	137701	IGS	IRb;IRa
11	137701	P	43	137701	IGS	IRa
12	54424	P	42	54424	IGS	LSC
13	46935	F	41	127097	ycf3(intron);ndhA(intron)	LSC;SSC
14	49256	F	41	49276	IGS	LSC
15	41643	F	41	43867	psaB;psaA	LSC
16	47636	P	41	47636	ycf3(intron)	LSC
17	47634	F	40	47636	ycf3(intron)	LSC
18	47638	R	38	47638	ycf3(intron)	LSC
19	47637	R	38	47637	ycf3(intron)	LSC
20	47635	C	38	54869	ycf3(intron);IGS	LSC
21	47637	C	38	47638	ycf3(intron)	LSC
22	33629	P	37	54757	IGS	LSC
23	47637	P	37	47637	ycf3(intron)	LSC
24	47639	P	37	47639	ycf3(intron)	LSC
25	90026	P	37	90026	IGS	IRb
26	90026	F	37	161610	IGS	IRb;IRa
27	161610	P	37	161610	IGS	IRa
28	46940	F	36	104332	ycf3(intron);IGS	LSC;IRb
29	46940	P	36	147305	ycf3(intron);IGS	LSC;IRa
30	104332	F	36	127102	IGS;ndhA(intron)	IRb;SSC
31	127102	P	36	147305	ndhA(intron);IGS	SSC;IRa
32	124787	F	36	124815	IGS	SSC
33	47640	R	36	47640	ycf3(intron)	LSC
34	47637	C	36	47640	ycf3(intron)	LSC
35	13892	P	35	13892	IGS	LSC
36	33629	F	35	47648	IGS;ycf3(intron)	LSC
37	33629	F	35	68743	IGS	LSC
38	47633	F	35	68761	ycf3(intron);IGS	LSC
39	47641	P	35	54872	ycf3(intron);IGS	LSC
40	59378	P	35	59378	IGS	LSC
41	59200	P	34	68746	IGS	LSC
42	94870	F	34	94891	ycf2	IRb
43	94870	P	34	156748	ycf2	IRb;IRa
44	94891	P	34	156769	ycf2	IRb;IRa
45	113577	F	34	113609	IGS	IRb
46	113577	P	34	138030	IGS	IRb;IRa
47	113609	P	34	138062	IGS	IRb;IRa
48	138030	F	34	138062	IGS	IRa
49	156748	F	34	156769	ycf2	IRa
50	54899	P	34	54909	IGS	LSC
51	5147	R	34	5147	IGS	LSC
52	50036	F	33	50048	IGS	LSC
53	33622	P	33	33622	IGS	LSC
54	47645	P	33	68763	ycf3(intron);IGS	LSC
55	54780	F	33	72951	IGS	LSC
56	59362	P	33	59396	IGS	LSC
57	59396	P	33	59396	IGS	LSC
58	13209	R	33	73064	atpF(intron);IGS	LSC
59	44869	R	33	44876	IGS	LSC
60	54895	P	32	54895	IGS	LSC
61	8535	F	32	38006	IGS	LSC
62	15656	F	32	65763	IGS	LSC
63	28731	F	32	33632	IGS	LSC
64	5150	R	32	14003	IGS	LSC
65	33632	R	32	47662	IGS;ycf3(intron)	LSC
66	47658	R	32	68750	ycf3(intron);IGS	LSC
67	47658	R	32	33636	ycf3(intron);IGS	LSC
68	54790	R	32	59348	IGS	LSC
69	100010	R	32	100013	IGS	IRb
70	151628	R	32	151631	IGS	IRa
71	47662	C	32	54759	ycf3(intron);IGS	LSC
72	100010	C	32	151628	IGS	IRb;IRa
73	38320	F	31	38350	IGS	LSC
74	54820	F	31	54857	IGS	LSC
75	54895	F	31	54915	IGS	LSC
76	10449	P	31	10484	IGS	LSC
77	5147	F	31	14004	IGS	LSC
78	5166	F	31	59501	IGS	LSC
79	28706	F	31	39002	IGS	LSC
80	28731	P	31	54868	IGS	LSC
81	47643	P	31	68765	ycf3(intron);IGS	LSC
82	47659	F	31	59200	ycf3(intron);IGS	LSC
83	33629	R	31	47635	IGS;ycf3(intron)	LSC
84	5154	R	31	14003	IGS	LSC
85	33629	R	31	47637	IGS;ycf3(intron)	LSC
86	33651	R	31	33655	IGS	LSC
87	38998	R	31	73076	IGS	LSC
88	31941	C	31	55125	IGS	LSC
89	47638	C	31	68765	ycf3(intron);IGS	LSC
90	47640	C	31	68765	ycf3(intron);IGS	LSC
91	47658	C	31	47659	ycf3(intron)	LSC
92	54875	C	31	68765	IGS	LSC
93	8537	P	30	48180	IGS;trnS-GGA	LSC
94	17609	P	30	17609	IGS	LSC
95	5144	F	30	14004	IGS	LSC
96	23859	F	30	87198	rpoC1(intron);rpl16(intron)	LSC
97	28696	F	30	33630	IGS	LSC
98	33628	F	30	47645	IGS;ycf3(intron)	LSC
99	33638	F	30	47657	IGS;ycf3(intron)	LSC
100	38988	P	30	54801	IGS	LSC
101	47639	P	30	54746	ycf3(intron);IGS	LSC
102	47657	P	30	68754	ycf3(intron);IGS	LSC
103	49334	P	30	55131	IGS	LSC
104	59408	P	30	59418	IGS	LSC
105	68143	F	30	68169	IGS	LSC
106	68653	F	30	68672	IGS	LSC
107	72216	P	30	116236	IGS	LSC;IRb
108	72216	F	30	135407	IGS;ycf1	LSC;IRa
109	14005	R	30	14010	IGS	LSC
110	47630	R	30	47633	ycf3(intron)	LSC
111	47646	R	30	68766	ycf3(intron);IGS	LSC
112	5124	R	30	5126	IGS	LSC
113	28731	R	30	47635	IGS;ycf3(intron)	LSC
114	33638	R	30	33639	IGS	LSC
115	54740	R	30	54746	IGS	LSC
116	54781	R	30	72952	IGS	LSC
117	59500	R	30	59505	IGS	LSC
118	31940	C	30	55128	IGS	LSC
119	33622	C	30	68766	IGS	LSC
120	33629	C	30	47647	IGS;ycf3(intron)	LSC
121	47643	C	30	54744	ycf3(intron);IGS	LSC
122	47660	C	30	59200	ycf3(intron);IGS	LSC

## Sheet: A. manihot
S5 Table. Details of repeat sequences in A. moschatus, A. manihot, A. sagittifolius and A. esculentus
Repeat sequences in A. manihot
ID	Repeat StartI	Type	Size(bp)	Repeat StartII	Gene	Region
1	88194	P	28150	135278	-	IRb;IRa
2	105207	F	53	105251	IGS	IRb
3	105207	P	53	146318	IGS	IRb;IRa
4	105251	P	53	146362	IGS	IRb;IRa
5	146318	F	53	146362	IGS	IRa
6	41694	F	52	43918	psaB;psaA	LSC
7	59396	F	49	59430	IGS	LSC
8	113901	P	43	113901	IGS	IRb
9	113901	F	43	137678	IGS	IRb;IRa
10	137678	P	43	137678	IGS	IRa
11	54372	P	42	54372	IGS	LSC
12	46996	F	41	127091	ycf3(intron);ndhA(intron)	LSC;SSC
13	59404	F	41	59438	IGS	LSC
14	41705	F	41	43929	psaB;psaA	LSC
15	39084	R	41	39084	IGS	LSC
16	13906	P	39	13906	IGS	LSC
17	39070	C	38	59411	IGS	LSC
18	54754	F	37	54791	IGS	LSC
19	33644	P	37	54704	IGS	LSC
20	47696	P	37	47696	ycf3(intron)	LSC
21	59202	F	37	59270	IGS	LSC
22	33660	R	37	33670	IGS	LSC
23	47001	F	36	104304	ycf3(intron);IGS	LSC;IRb
24	47001	P	36	147282	ycf3(intron);IGS	LSC;IRa
25	104304	F	36	127096	IGS;ndhA(intron)	IRb;SSC
26	127096	P	36	147282	ndhA(intron);IGS	SSC;IRa
27	124781	F	36	124809	IGS	SSC
28	47694	F	36	47696	ycf3(intron)	LSC
29	47696	P	36	54812	ycf3(intron);IGS	LSC
30	79631	P	35	79642	IGS	LSC
31	33644	F	35	47704	IGS;ycf3(intron)	LSC
32	94837	F	34	94858	ycf2	IRb
33	94837	P	34	156730	ycf2	IRb;IRa
34	94858	P	34	156751	ycf2	IRb;IRa
35	113549	F	34	113581	IGS	IRb
36	113549	P	34	138007	IGS	IRb;IRa
37	113581	P	34	138039	IGS	IRb;IRa
38	138007	F	34	138039	IGS	IRa
39	156730	F	34	156751	ycf2	IRa
40	54839	P	34	54849	IGS	LSC
41	47697	R	34	47697	ycf3(intron)	LSC
42	47697	C	34	47698	ycf3(intron)	LSC
43	50062	F	33	50074	IGS	LSC
44	33637	P	33	33637	IGS	LSC
45	47697	P	33	47697	ycf3(intron)	LSC
46	54727	F	33	72895	IGS	LSC
47	13225	R	33	73008	atpF(intron);IGS	LSC
48	10258	R	33	59180	trnG-UCC(intron);IGS	LSC
49	28749	R	33	33656	IGS	LSC
50	44931	R	33	44938	IGS	LSC
51	47713	C	33	59118	ycf3(intron);IGS	LSC
52	54835	P	32	54835	IGS	LSC
53	59398	F	32	72939	IGS	LSC
54	8552	F	32	38042	IGS	LSC
55	15665	F	32	65710	IGS	LSC
56	28742	F	32	33647	IGS	LSC
57	28745	P	32	47714	IGS;ycf3(intron)	LSC
58	39046	P	32	59207	IGS	LSC
59	39061	P	32	59192	IGS	LSC
60	47714	F	32	59120	ycf3(intron);IGS	LSC
61	59432	F	32	72939	IGS	LSC
62	89986	P	32	89998	IGS	IRb
63	89986	F	32	161592	IGS	IRb;IRa
64	89998	F	32	161604	IGS	IRb;IRa
65	161592	P	32	161604	IGS	IRa
66	47697	R	32	47697	ycf3(intron)	LSC
67	28746	R	32	47714	IGS;ycf3(intron)	LSC
68	28748	R	32	28751	IGS	LSC
69	33647	R	32	47718	IGS;ycf3(intron)	LSC
70	47714	R	32	33651	ycf3(intron);IGS	LSC
71	54634	R	32	54640	IGS	LSC
72	54737	R	32	59292	IGS	LSC
73	75716	R	32	75729	clpP(intron)	LSC
74	99977	R	32	99980	IGS	IRb
75	151610	R	32	151613	IGS	IRa
76	39070	C	32	59445	IGS	LSC
77	47697	C	32	47700	ycf3(intron)	LSC
78	47697	C	32	54815	ycf3(intron);IGS	LSC
79	47718	C	32	54706	ycf3(intron);IGS	LSC
80	68681	C	32	68682	IGS	LSC
81	99977	C	32	151610	IGS	IRb;IRa
82	38356	F	31	38386	IGS	LSC
83	39076	F	31	39098	IGS	LSC
84	54835	F	31	54855	IGS	LSC
85	10472	P	31	10507	IGS	LSC
86	39020	P	31	54745	IGS	LSC
87	28742	P	31	54808	IGS	LSC
88	28749	F	31	28751	IGS	LSC
89	28749	F	31	47712	IGS;ycf3(intron)	LSC
90	28751	F	31	33666	IGS	LSC
91	39040	P	31	54742	IGS	LSC
92	59160	F	31	59182	IGS	LSC
93	59212	F	31	59280	IGS	LSC
94	68681	P	31	68692	IGS	LSC
95	118747	P	31	118752	IGS	SSC
96	28751	R	31	28751	IGS	LSC
97	28751	R	31	33664	IGS	LSC
98	49422	R	31	49424	IGS	LSC
99	59393	R	31	59430	IGS	LSC
100	59396	R	31	59439	IGS	LSC
101	59396	R	31	59405	IGS	LSC
102	39016	C	31	59281	IGS	LSC
103	47714	C	31	47715	ycf3(intron)	LSC
104	47724	C	31	59426	ycf3(intron);IGS	LSC
105	5317	F	30	5342	IGS	LSC
106	8554	P	30	48236	IGS;trnS-GGA	LSC
107	33656	F	30	33680	IGS	LSC
108	17618	P	30	17618	IGS	LSC
109	28751	P	30	28751	IGS	LSC
110	28752	P	30	28752	IGS	LSC
111	47695	P	30	54693	ycf3(intron);IGS	LSC
112	59125	P	30	68685	IGS	LSC
113	23862	F	30	87149	rpoC1(intron);rpl16(intron)	LSC
114	28707	F	30	33645	IGS	LSC
115	28749	P	30	28751	IGS	LSC
116	33643	F	30	47701	IGS;ycf3(intron)	LSC
117	33653	F	30	47713	IGS;ycf3(intron)	LSC
118	33685	F	30	33711	IGS	LSC
119	59143	P	30	70083	IGS	LSC
120	68089	F	30	68115	IGS	LSC
121	10242	R	30	10244	trnG-UCC(intron)	LSC
122	39033	R	30	39033	IGS	LSC
123	28696	R	30	28697	IGS	LSC
124	28748	R	30	33654	IGS	LSC
125	28750	R	30	47714	IGS;ycf3(intron)	LSC
126	28752	R	30	28753	IGS	LSC
127	33644	R	30	47694	IGS;ycf3(intron)	LSC
128	33653	R	30	33654	IGS	LSC
129	33680	R	30	33681	IGS	LSC
130	54687	R	30	54693	IGS	LSC
131	54728	R	30	72896	IGS	LSC
132	59428	R	30	59430	IGS	LSC
133	28751	C	30	28752	IGS	LSC
134	5146	C	30	7038	IGS	LSC
135	28749	C	30	28752	IGS	LSC
136	33644	C	30	47703	IGS;ycf3(intron)	LSC
137	47699	C	30	54691	ycf3(intron);IGS	LSC

## Sheet: A. Sagittifolius
S5 Table. Details of repeat sequences in A. moschatus, A. manihot, A. sagittifolius and A. esculentus
Repeat sequences in A. Sagittifolius
ID	Repeat StartI	Type	Size(bp)	Repeat StartII	Gene	Region
1	88314	P	28162	135291	-	IRb;IRa
2	105320	F	53	105364	IGS	IRb
3	105320	P	53	146350	IGS	IRb;IRa
4	105364	P	53	146394	IGS	IRb;IRa
5	146350	F	53	146394	IGS	IRa
6	41694	F	52	43918	psaB;psaA	LSC
7	79755	P	46	79755	IGS	LSC
8	47703	F	44	47705	ycf3(intron)	LSC
9	114014	P	43	114014	IGS	IRb
10	114014	F	43	137710	IGS	IRb;IRa
11	137710	P	43	137710	IGS	IRa
12	54487	P	42	54487	IGS	LSC
13	47706	C	42	47707	ycf3(intron)	LSC
14	47004	F	41	127103	ycf3(intron);ndhA(intron)	LSC;SSC
15	41705	F	41	43929	psaB;psaA	LSC
16	47708	P	41	47708	ycf3(intron)	LSC
17	47709	R	40	47709	ycf3(intron)	LSC
18	47706	C	40	47709	ycf3(intron)	LSC
19	47711	R	38	47711	ycf3(intron)	LSC
20	54870	F	37	54907	IGS	LSC
21	90108	P	37	90108	IGS	IRb
22	90108	F	37	161622	IGS	IRb;IRa
23	161622	P	37	161622	IGS	IRa
24	47009	F	36	104414	ycf3(intron);IGS	LSC;IRb
25	47009	P	36	147317	ycf3(intron);IGS	LSC;IRa
26	104414	F	36	127108	IGS;ndhA(intron)	IRb;SSC
27	127108	P	36	147317	ndhA(intron);IGS	SSC;IRa
28	124793	F	36	124821	IGS	SSC
29	47710	C	36	54927	ycf3(intron);IGS	LSC
30	13895	P	35	13895	IGS	LSC
31	33662	F	35	47721	IGS;ycf3(intron)	LSC
32	47714	P	35	54928	ycf3(intron);IGS	LSC
33	59252	P	34	68820	IGS	LSC
34	94952	F	34	94973	ycf2	IRb
35	94952	P	34	156760	ycf2	IRb;IRa
36	94973	P	34	156781	ycf2	IRb;IRa
37	113662	F	34	113694	IGS	IRb
38	113662	P	34	138039	IGS	IRb;IRa
39	113694	P	34	138071	IGS	IRb;IRa
40	138039	F	34	138071	IGS	IRa
41	156760	F	34	156781	ycf2	IRa
42	54955	P	34	54965	IGS	LSC
43	50090	F	33	50102	IGS	LSC
44	6879	P	33	47710	IGS;ycf3(intron)	LSC
45	6879	P	33	47712	IGS;ycf3(intron)	LSC
46	28722	F	33	39071	IGS	LSC
47	47718	P	33	68837	ycf3(intron);IGS	LSC
48	54843	F	33	73026	IGS	LSC
49	13212	R	33	73134	atpF(intron);IGS	LSC
50	59543	R	33	59543	IGS	LSC
51	28761	R	33	33674	IGS	LSC
52	33662	R	33	47706	IGS;ycf3(intron)	LSC
53	44931	R	33	44938	IGS	LSC
54	6879	C	33	47715	IGS;ycf3(intron)	LSC
55	5150	F	32	59542	IGS	LSC
56	54951	P	32	54951	IGS	LSC
57	5131	F	32	59545	IGS	LSC
58	6881	P	32	68838	IGS	LSC
59	8535	F	32	38053	IGS	LSC
60	15658	F	32	65836	IGS	LSC
61	28757	P	32	47731	IGS;ycf3(intron)	LSC
62	59447	F	32	59469	IGS	LSC
63	28754	R	32	47706	IGS;ycf3(intron)	LSC
64	28758	R	32	47731	IGS;ycf3(intron)	LSC
65	28760	R	32	33670	IGS	LSC
66	28760	R	32	28763	IGS	LSC
67	47731	R	32	68824	ycf3(intron);IGS	LSC
68	54853	R	32	59395	IGS	LSC
69	75834	R	32	75847	clpP(intron)	LSC
70	100092	R	32	100095	IGS	IRb
71	151640	R	32	151643	IGS	IRa
72	6879	C	32	47717	IGS;ycf3(intron)	LSC
73	47735	C	32	54822	ycf3(intron);IGS	LSC
74	100092	C	32	151640	IGS	IRb;IRa
75	38367	F	31	38397	IGS	LSC
76	54951	F	31	54971	IGS	LSC
77	10451	P	31	10486	IGS	LSC
78	47710	F	31	68839	ycf3(intron);IGS	LSC
79	61448	F	31	61472	IGS	LSC
80	17611	P	31	17611	IGS	LSC
81	28754	P	31	54924	IGS	LSC
82	28761	F	31	28763	IGS	LSC
83	28761	F	31	47729	IGS;ycf3(intron)	LSC
84	28763	F	31	33674	IGS	LSC
85	28763	F	31	33684	IGS	LSC
86	39056	P	31	54864	IGS	LSC
87	47716	P	31	68839	ycf3(intron);IGS	LSC
88	47732	F	31	59252	ycf3(intron);IGS	LSC
89	118860	P	31	118865	IGS	SSC
90	47702	R	31	47702	ycf3(intron)	LSC
91	28763	R	31	28763	IGS	LSC
92	10231	R	31	10233	trnG-UCC(intron)	LSC
93	28763	R	31	33682	IGS	LSC
94	33670	R	31	33672	IGS	LSC
95	33684	R	31	33688	IGS	LSC
96	39067	R	31	73146	IGS	LSC
97	49443	R	31	49445	IGS	LSC
98	6883	C	31	33662	IGS	LSC
99	47711	C	31	68839	ycf3(intron);IGS	LSC
100	47713	C	31	68839	ycf3(intron);IGS	LSC
101	47731	C	31	47732	ycf3(intron)	LSC
102	54931	C	31	68839	IGS	LSC
103	8537	P	30	48253	IGS;trnS-GGA	LSC
104	28763	P	30	28763	IGS	LSC
105	28764	P	30	28764	IGS	LSC
106	45641	P	30	45641	IGS	LSC
107	10229	P	30	47708	trnG-UCC(intron);ycf3(intron)	LSC
108	10236	P	30	47722	trnG-UCC(intron);ycf3(intron)	LSC
109	23867	F	30	87271	rpoC1(intron);rpl16(intron)	LSC
110	28761	P	30	28763	IGS	LSC
111	39226	F	30	59471	IGS	LSC
112	47706	P	30	54815	ycf3(intron);IGS	LSC
113	47730	P	30	68828	ycf3(intron);IGS	LSC
114	68216	F	30	68242	IGS	LSC
115	68727	F	30	68746	IGS	LSC
116	47719	R	30	68840	ycf3(intron);IGS	LSC
117	5115	R	30	5117	IGS	LSC
118	5132	R	30	59546	IGS	LSC
119	5136	R	30	5138	IGS	LSC
120	6884	R	30	54828	IGS	LSC
121	14015	R	30	14016	IGS	LSC
122	28762	R	30	47731	IGS;ycf3(intron)	LSC
123	28764	R	30	28765	IGS	LSC
124	47702	R	30	47705	ycf3(intron)	LSC
125	54803	R	30	54809	IGS	LSC
126	54844	R	30	73027	IGS	LSC
127	59553	R	30	73067	IGS	LSC
128	87849	R	30	161619	rpl16(intron);IGS	LSC;IRa
129	28763	C	30	28764	IGS	LSC
130	10229	C	30	47722	trnG-UCC(intron);ycf3(intron)	LSC
131	10236	C	30	47708	trnG-UCC(intron);ycf3(intron)	LSC
132	28761	C	30	28764	IGS	LSC
133	33662	C	30	47720	IGS;ycf3(intron)	LSC
134	47716	C	30	54807	ycf3(intron);IGS	LSC
135	47733	C	30	59252	ycf3(intron);IGS	LSC
136	87849	C	30	90118	rpl16(intron);IGS	LSC;IRb

## Sheet:  A. esculentus
S5 Table. Details of repeat sequences in A. moschatus, A. manihot, A. sagittifolius and A. esculentus
Repeat sequences in A. esculentus
ID	Repeat StartI	Type	Size(bp)	Repeat StartII	Gene	Region
1	88071	P	28009	135112	-	IRb;IRa
2	105063	F	53	105107	IGS	IRb
3	105063	P	53	146032	IGS	IRb;IRa
4	105107	P	53	146076	IGS	IRb;IRa
5	146032	F	53	146076	IGS	IRa
6	41489	F	52	43713	psaB;psaA	LSC
7	79504	P	46	79504	IGS	LSC
8	113756	P	43	113756	IGS	IRb
9	113756	F	43	137393	IGS	IRb;IRa
10	137393	P	43	137393	IGS	IRa
11	46784	F	41	126836	ycf3(intron);ndhA(intron)	LSC;SSC
12	41500	F	41	43724	psaB;psaA	LSC
13	54381	P	40	54381	IGS	LSC
14	118879	F	39	118898	IGS	SSC
15	47508	R	39	68552	ycf3(intron);IGS	LSC
16	54788	F	37	54819	IGS	LSC
17	33619	P	37	54690	IGS	LSC
18	47483	P	37	47483	ycf3(intron)	LSC
19	46789	F	36	104158	ycf3(intron);IGS	LSC;IRb
20	46789	P	36	146998	ycf3(intron);IGS	LSC;IRa
21	104158	F	36	126841	IGS;ndhA(intron)	IRb;SSC
22	124521	F	36	124549	IGS	SSC
23	126841	P	36	146998	ndhA(intron);IGS	SSC;IRa
24	33618	P	36	47504	IGS;ycf3(intron)	LSC
25	47481	F	36	47483	ycf3(intron)	LSC
26	28682	P	35	54760	IGS	LSC
27	33619	F	35	47491	IGS;ycf3(intron)	LSC
28	47503	C	35	47504	ycf3(intron)	LSC
29	15694	F	34	15722	IGS	LSC
30	113404	F	34	113436	IGS	IRb
31	113404	P	34	137722	IGS	IRb;IRa
32	113436	P	34	137754	IGS	IRb;IRa
33	137722	F	34	137754	IGS	IRa
34	47485	R	34	47485	ycf3(intron)	LSC
35	13116	R	34	72876	atpF(intron);IGS	LSC
36	33620	R	34	47505	IGS;ycf3(intron)	LSC
37	47484	R	34	47484	ycf3(intron)	LSC
38	47484	C	34	47485	ycf3(intron)	LSC
39	49884	F	33	49896	IGS	LSC
40	33612	P	33	33612	IGS	LSC
41	47484	P	33	47484	ycf3(intron)	LSC
42	47486	P	33	47486	ycf3(intron)	LSC
43	54713	F	33	72764	IGS	LSC
44	44726	R	33	44733	IGS	LSC
45	8465	F	32	38009	IGS	LSC
46	15556	F	32	65572	IGS	LSC
47	47487	R	32	47487	ycf3(intron)	LSC
48	28628	R	32	47480	IGS;ycf3(intron)	LSC
49	38888	R	32	38901	IGS	LSC
50	47503	R	32	55521	ycf3(intron);trnV-UAC(intron)	LSC
51	47519	R	32	68548	ycf3(intron);IGS	LSC
52	54620	R	32	54626	IGS	LSC
53	99831	R	32	99834	IGS	IRb
54	151326	R	32	151329	IGS	IRa
55	47484	C	32	47487	ycf3(intron)	LSC
56	99831	C	32	151326	IGS	IRb;IRa
57	59141	P	31	68562	IGS	LSC
58	10377	P	31	10412	IGS	LSC
59	13800	P	31	13800	IGS	LSC
60	47507	P	31	68560	ycf3(intron);IGS	LSC
61	54823	P	31	54828	IGS	LSC
62	5123	R	31	5123	IGS	LSC
63	33619	R	31	47482	IGS;ycf3(intron)	LSC
64	49228	R	31	49230	IGS	LSC
65	75581	R	31	75593	clpP(intron)	LSC
66	8467	P	30	48056	IGS;trnS-GGA	LSC
67	59189	F	30	59279	IGS	LSC
68	23791	F	30	87031	rpoC1(intron);rpl16(intron)	LSC
69	28619	P	30	59176	IGS	LSC
70	28628	F	30	33620	IGS	LSC
71	33636	F	30	33673	IGS	LSC
72	47484	P	30	54679	ycf3(intron);IGS	LSC
73	47500	P	30	55527	ycf3(intron);trnV-UAC(intron)	LSC
74	47509	P	30	68561	ycf3(intron);IGS	LSC
75	47521	F	30	49251	ycf3(intron);IGS	LSC
76	47526	F	30	47548	ycf3(intron)	LSC
77	54712	F	30	54744	IGS	LSC
78	67952	F	30	67978	IGS	LSC
79	33619	R	30	47481	IGS;ycf3(intron)	LSC
80	33628	R	30	33629	IGS	LSC
81	54673	R	30	54679	IGS	LSC
82	54714	R	30	72765	IGS	LSC
83	54769	R	30	54770	IGS	LSC
84	59176	R	30	59177	IGS	LSC
85	6865	C	30	49249	IGS	LSC
86	33619	C	30	47490	IGS;ycf3(intron)	LSC
87	38889	C	30	59291	IGS	LSC
88	38923	C	30	59178	IGS	LSC
89	47488	C	30	54677	ycf3(intron);IGS	LSC
90	47546	C	30	59289	ycf3(intron);IGS	LSC
91	68560	C	30	68561	IGS	LSC
