# Supplementary material for: Complete chloroplast genomes of three important species, Abelmoschus moschatus, A. manihot and A. sagittifolius: Genome structures, mutational hotspots, comparative and phylogenetic analysis in Malvaceae
Source: PLoS One. 2020 Nov 25;15(11):e0242591. doi: 10.1371/journal.pone.0242591 (PMC7688171; doi:10.1371/journal.pone.0242591)
Supplement: S6 Table — Abelmoschus moschatus (as reference genome) was compared with A. manihot, A. sagittifolius, A. esculentus, and three closely related species in Malvoideae: Hibiscus rosa-sinensis (NC_042239.1), Althaea officinalis (NC_034701.2) and Gossypium hirsutum (NC_007944.1). Eighty-five protein-coding genes were analyzed. (XLSX) [file pone.0242591.s007.xlsx]

## Sheet: Sheet1
S6 Table. Rate of synonymous and non-synonymous substitutions. Abelmoschus moschatus (as reference genome) was compared with A. manihot, A. sagittifolius, A. esculentus, and three closely related species in Malvoideae: H. rosa-sinensis (NC_042239.1), A. officinalis (NC_034701.2) and G. hirsutum (NC_007944.1). Eighty-five protein-coding genes were analyzed.
	Genes	Abelmoschus manihot	Abelmoschus sagittifolius	Abelmoschus esculentus	Hibiscus rosa-sinensis	Althaea officinalis	Gossypium hirsutum
1	rps2	NA	NA	NA	0.188242	0.237267	0.151821
2	rpoC2	NA	NA	0.400164	0.213639	0.238997	0.353188
3	rpoC1	0.0600065	0	0	0.0503598	0.103784	0.190978
4	rpoB	NA	NA	NA	0.207042	0.167553	0.237466
5	petN	NA	NA	NA	NA	0	NA
6	psbM	NA	NA	NA	NA	0	NA
7	psbD	0	NA	0.186594	0	0.0299411	0
8	psbC	NA	NA	0	0.0336379	0.0633346	0.0296443
9	psbZ	NA	NA	NA	0.194312	0	0
10	rps14	NA	NA	NA	0.218662	0.190388	0.0719153
11	psbA	NA	NA	0	0.0270362	0	0
12	psaB	NA	NA	NA	0.0271	0.0464893	0.0355229
13	psaA	NA	NA	NA	0.0206897	0.0170833	0.0625741
14	ycf3	NA	NA	NA	0	0	0
15	rps4	NA	NA	NA	0.114879	0	0.131688
16	ndhJ	NA	NA	NA	0	0	0.050706
17	ndhK	NA	NA	NA	0.247332	0.0818545	0.0398408
18	ndhC	NA	NA	NA	0	0	NA
19	atpE	NA	NA	NA	0.101014	0.23052	0
20	atpB	NA	NA	NA	0.0916985	0.0487611	0.09564
21	rbcL	NA	NA	0.319626	0.360042	0.466717	0.588131
22	matK	0.376662	NA	1.00371	0.609323	0.357459	0.576763
23	accD	NA	NA	0.468059	0.36351	0.535982	0.503634
24	psaI	NA	NA	NA	NA	NA	0.732142
25	ycf4	NA	NA	NA	0.0351278	0.180469	0.0686793
26	cemA	NA	NA	NA	0.203929	0.195454	0.208891
27	petA	NA	NA	NA	0	0.244217	0.0847911
28	psbJ	NA	NA	NA	NA	0.137308	0
29	psbL	NA	NA	NA	0	NA	0
30	psbF	NA	NA	NA	NA	0	NA
31	psbE	NA	NA	NA	0	0	NA
32	petL	NA	NA	NA	NA	NA	NA
33	rps16	NA	NA	NA	0	0	0.449572
34	petG	NA	NA	NA	NA	NA	NA
35	psaJ	NA	NA	NA	NA	NA	NA
36	rpl33	NA	NA	NA	0	0.169733	0
37	rps18	NA	NA	NA	NA	0.163116	0.214491
38	rpl20	NA	NA	NA	0.451757	0.322223	0.272733
39	rps12	NA	NA	NA	NA	NA	NA
40	clpP	NA	NA	6.00988	3.66918	0.639823	0.722082
41	psbB	NA	NA	NA	0	0.0168952	0.0272179
42	psbT	NA	NA	NA	0	0.752233	NA
43	psbN	NA	NA	NA	0	0	0
44	psbK	NA	NA	NA	NA	0.198132	NA
45	psbH	NA	NA	NA	0	0.0857528	0.326281
46	petB	NA	NA	NA	0	0.0427329	0.127377
47	petD	NA	NA	0	NA	NA	0
48	rpoA	NA	NA	NA	0.428014	0.230894	0.233699
49	rps11	NA	NA	0	0.471083	0.270226	0.197604
50	rpl36	NA	NA	NA	NA	0	0
51	rps8	NA	NA	NA	0.241547	0.156406	0.272401
52	rpl14	NA	NA	NA	0	0	0.111495
53	rpl16	NA	NA	NA	0.0717033	0.181601	0.0335575
54	rps3	NA	NA	NA	0.114969	0.120629	0.18186
55	psbI	NA	NA	NA	NA	0	0
56	rps19	NA	NA	NA	0.41528	0.0982826	0.119064
57	rpl2	NA	NA	NA	NA	NA	0
58	rpl23	NA	NA	NA	1.11959	2.80193	1.78964
59	ycf2	NA	NA	0	0.746351	0.707803	0.572215
60	ndhB	NA	NA	NA	0.312936	0.224658	0.238924
61	rps7	NA	NA	NA	0	0	0
62	rps12	NA	NA	NA	NA	NA	NA
63	ndhF	0	0.42038	0.0566813	0.271986	0.222507	0.334611
64	rpl32	NA	NA	NA	NA	0.299451	0.0487424
65	atpA	NA	0	NA	0.0443522	0.0798365	0.0198312
66	ccsA	NA	NA	NA	0.504965	0.230974	0.209107
67	ndhD	NA	NA	0.19091	0.19091	0.19091	0.19091
68	psaC	NA	NA	NA	0.295599	0	0
69	ndhE	NA	NA	0	0.22054	0.0889137	0
70	ndhG	NA	NA	NA	0.30146	0.364311	0.0896632
71	ndhI	0	NA	NA	0	0.160331	0.115747
72	ndhA	NA	0	NA	0.308796	0.54917	0.225606
73	ndhH	NA	NA	NA	0.0406634	0.173895	0.0621858
74	rps15	NA	NA	NA	0.126832	0.181766	0.965394
75	ycf1	1.50317	NA	2.97549	0.787751	0.462013	0.39562
76	atpF	NA	NA	0.313257	0.382791	0.470852	0.44549
77	rps7	NA	NA	NA	0	0	0
78	ndhB	NA	NA	NA	0.312936	0.224658	0.238924
79	ycf2	NA	NA	0	0.746351	0.707803	0.572215
80	rpl23	NA	NA	NA	1.11959	2.80193	1.78964
81	rpl2	NA	NA	NA	NA	NA	0
82	rps19	NA	NA	NA	0.41528	0.0982826	0.119064
83	rps3	NA	NA	NA	0.114969	0.120629	0.18186
84	atpH	NA	NA	NA	0	0	0
85	atpI	NA	NA	NA	0.0681705	0.269527	0.0507905
